# Supplementary material for: Remote Sensing of Soil Water Retention Signatures Using Sentinel-2 Time-Series and Exponential Decay Fitting Model
Source: Sensors (Basel). 2026 Jun 10;26(12):3709. doi: 10.3390/s26123709 (PMC13306281; doi:10.3390/s26123709)
Supplement: Supplementary file 1 [file sensors-26-03709-s001.zip]

Archive with 1 entries (1 files):
- sensors-4332699-supplementary.pdf
